# Supplementary material for: Antimicrobial Peptides Epinecidin-1 and Beta-Defesin-3 Are Effective against a Broad Spectrum of Antibiotic-Resistant Bacterial Isolates and Increase Survival Rate in Experimental Sepsis
Source: Antibiotics (Basel). 2022 Jan 9;11(1):76. doi: 10.3390/antibiotics11010076 (PMC8773371; doi:10.3390/antibiotics11010076)
Supplement: Supplementary file 1 [file antibiotics-11-00076-s001.zip]

Archive with 27 entries (25 files):
- CRKP1 in vivo/
- CRKP1 in vivo/Control vs Epi-1+hBD-3.csv
- CRKP1 in vivo/Control vs hBD-3+meropenem.csv
- CRKP1 in vivo/Control vs hBD-3.csv
- CRKP1 in vivo/Control vs meropenem.csv
- CRKP1 in vivo/CRKP1 graphs.pdf
- CRKP1 in vivo/hBD-3 vs Epi-1+hBD-3.csv
- CRKP1 in vivo/hBD-3 vs hBD-3+meropenem.csv
- CRKP1 in vivo/hBD-3 vs meropenem.csv
- CRKP1 in vivo/hBD-3+meropenem vs Epi-1+hBD-3.csv
- CRKP1 in vivo/Raw data CRKP1-sepsis survival.csv
- CRKP1 in vivo/Survival of Klebsiella sepsis - aug2021-1.csv
- CRKP1 in vivo/TABLE of Survival of Klebsiella sepsis - aug2021.csv
- CRPA3 in vivo/
- CRPA3 in vivo/Control vs Epi-1+hBD-3.csv
- CRPA3 in vivo/Control vs hBD-3+meropenem.csv
- CRPA3 in vivo/Control vs hBD-3.csv
- CRPA3 in vivo/Control vs meropenem.csv
- CRPA3 in vivo/CRPA3 graphs.pdf
- CRPA3 in vivo/hBD-3 vs Epi-1+hBD-3.csv
- CRPA3 in vivo/hBD-3 vs hBD-3+meropenem.csv
- CRPA3 in vivo/hBD-3 vs meropenem.csv
- CRPA3 in vivo/hBD-3+meropenem vs Epi-1+hBD-3.csv
- CRPA3 in vivo/Raw data CRPA3-sepsis survival.csv
- CRPA3 in vivo/Survival of Pseudomonas sepsis-1.csv
- CRPA3 in vivo/TABLE of Survival of Pseudomonas sepsis.csv
- In vitro experiments.xlsx
