# Supplementary material for: Antimicrobial Peptides Epinecidin-1 and Beta-Defesin-3 Are Effective against a Broad Spectrum of Antibiotic-Resistant Bacterial Isolates and Increase Survival Rate in Experimental Sepsis
Source: Antibiotics (Basel). 2022 Jan 9;11(1):76. doi: 10.3390/antibiotics11010076 (PMC8773371; doi:10.3390/antibiotics11010076)
Supplement: Supplementary file 1 [file antibiotics-11-00076-s001.zip › CRKP1 in vivo/Control vs Epi-1+hBD-3.csv]

Comparison of Survival Curves
Log-rank (Mantel-Cox) test
Chi square	47,63
df	1
P value	0,000000000005158
P value summary	****
Are the survival curves sig different?	Yes
Gehan-Breslow-Wilcoxon test
Chi square	42,07
df	1
P value	0,000000000088188
P value summary	****
Are the survival curves sig different?	Yes
Median survival
Control	24,00
Epi-1+hBD-3	Undefined
Hazard Ratio (Mantel-Haenszel)	A/E	E/A
Ratio (and its reciprocal)	21,24	0,04709
95% CI of ratio	8.917 to 50.59	0.01977 to 0.1121
Hazard Ratio (logrank)	A/E	E/A
Ratio (and its reciprocal)	5,685	0,1759
95% CI of ratio	2.967 to 10.89	0.09180 to 0.3370
