# Supplementary material for: Antimicrobial Peptides Epinecidin-1 and Beta-Defesin-3 Are Effective against a Broad Spectrum of Antibiotic-Resistant Bacterial Isolates and Increase Survival Rate in Experimental Sepsis
Source: Antibiotics (Basel). 2022 Jan 9;11(1):76. doi: 10.3390/antibiotics11010076 (PMC8773371; doi:10.3390/antibiotics11010076)
Supplement: Supplementary file 1 [file antibiotics-11-00076-s001.zip › CRKP1 in vivo/Control vs hBD-3+meropenem.csv]

Comparison of Survival Curves
Log-rank (Mantel-Cox) test
Chi square	62,34
df	1
P value	0,000000000000003
P value summary	****
Are the survival curves sig different?	Yes
Gehan-Breslow-Wilcoxon test
Chi square	54,71
df	1
P value	0,000000000000140
P value summary	****
Are the survival curves sig different?	Yes
Median survival
Control	24,00
hBD-3+meropenem	Undefined
Hazard Ratio (Mantel-Haenszel)	A/D	D/A
Ratio (and its reciprocal)	37,64	0,02657
95% CI of ratio	15.29 to 92.64	0.01079 to 0.06539
Hazard Ratio (logrank)	A/D	D/A
Ratio (and its reciprocal)	12,39	0,08068
95% CI of ratio	6.195 to 24.80	0.04032 to 0.1614
