# Supplementary material for: Antimicrobial Peptides Epinecidin-1 and Beta-Defesin-3 Are Effective against a Broad Spectrum of Antibiotic-Resistant Bacterial Isolates and Increase Survival Rate in Experimental Sepsis
Source: Antibiotics (Basel). 2022 Jan 9;11(1):76. doi: 10.3390/antibiotics11010076 (PMC8773371; doi:10.3390/antibiotics11010076)
Supplement: Supplementary file 1 [file antibiotics-11-00076-s001.zip › CRKP1 in vivo/Control vs meropenem.csv]

Comparison of Survival Curves
Log-rank (Mantel-Cox) test
Chi square	5,054
df	1
P value	0,0245677658
P value summary	*
Are the survival curves sig different?	Yes
Gehan-Breslow-Wilcoxon test
Chi square	4,413
df	1
P value	0,0356631974
P value summary	*
Are the survival curves sig different?	Yes
Median survival
Control	24,00
Meropenem	48,00
Ratio (and its reciprocal)	0,5000	2,000
95% CI of ratio	0.3014 to 0.8294	1.206 to 3.318
Hazard Ratio (Mantel-Haenszel)	A/C	C/A
Ratio (and its reciprocal)	2,728	0,3666
95% CI of ratio	1.137 to 6.542	0.1529 to 0.8793
Hazard Ratio (logrank)	A/C	C/A
Ratio (and its reciprocal)	1,404	0,7125
95% CI of ratio	0.8400 to 2.345	0.4264 to 1.190
