# Supplementary material for: Antimicrobial Peptides Epinecidin-1 and Beta-Defesin-3 Are Effective against a Broad Spectrum of Antibiotic-Resistant Bacterial Isolates and Increase Survival Rate in Experimental Sepsis
Source: Antibiotics (Basel). 2022 Jan 9;11(1):76. doi: 10.3390/antibiotics11010076 (PMC8773371; doi:10.3390/antibiotics11010076)
Supplement: Supplementary file 1 [file antibiotics-11-00076-s001.zip › CRKP1 in vivo/hBD-3 vs Epi-1+hBD-3.csv]

Comparison of Survival Curves
Log-rank (Mantel-Cox) test
Chi square	0,3187
df	1
P value	0,572360075543483
P value summary	ns
Are the survival curves sig different?	No
Gehan-Breslow-Wilcoxon test
Chi square	0,3505
df	1
P value	0,553833910890720
P value summary	ns
Are the survival curves sig different?	No
Median survival
hBD-3	Undefined
Epi-1+hBD-3	Undefined
Hazard Ratio (Mantel-Haenszel)	B/E	E/B
Ratio (and its reciprocal)	1,309	0,7641
95% CI of ratio	0.5142 to 3.331	0.3002 to 1.945
Hazard Ratio (logrank)	B/E	E/B
Ratio (and its reciprocal)	1,268	0,7885
95% CI of ratio	0.5278 to 3.047	0.3282 to 1.895
