# Supplementary material for: Antimicrobial Peptides Epinecidin-1 and Beta-Defesin-3 Are Effective against a Broad Spectrum of Antibiotic-Resistant Bacterial Isolates and Increase Survival Rate in Experimental Sepsis
Source: Antibiotics (Basel). 2022 Jan 9;11(1):76. doi: 10.3390/antibiotics11010076 (PMC8773371; doi:10.3390/antibiotics11010076)
Supplement: Supplementary file 1 [file antibiotics-11-00076-s001.zip › CRKP1 in vivo/hBD-3 vs hBD-3+meropenem.csv]

Comparison of Survival Curves
Log-rank (Mantel-Cox) test
Chi square	4,692
df	1
P value	0,030300242307030
P value summary	*
Are the survival curves sig different?	Yes
Gehan-Breslow-Wilcoxon test
Chi square	4,912
df	1
P value	0,026669933710102
P value summary	*
Are the survival curves sig different?	Yes
Median survival
hBD-3	Undefined
hBD-3+meropenem	Undefined
Hazard Ratio (Mantel-Haenszel)	B/D	D/B
Ratio (and its reciprocal)	3,247	0,3080
95% CI of ratio	1.119 to 9.423	0.1061 to 0.8940
Hazard Ratio (logrank)	B/D	D/B
Ratio (and its reciprocal)	3,130	0,3195
95% CI of ratio	1.135 to 8.630	0.1159 to 0.8810
