# Supplementary material for: Antimicrobial Peptides Epinecidin-1 and Beta-Defesin-3 Are Effective against a Broad Spectrum of Antibiotic-Resistant Bacterial Isolates and Increase Survival Rate in Experimental Sepsis
Source: Antibiotics (Basel). 2022 Jan 9;11(1):76. doi: 10.3390/antibiotics11010076 (PMC8773371; doi:10.3390/antibiotics11010076)
Supplement: Supplementary file 1 [file antibiotics-11-00076-s001.zip › CRKP1 in vivo/hBD-3 vs meropenem.csv]

Comparison of Survival Curves
Log-rank (Mantel-Cox) test
Chi square	31,54
df	1
P value	0,000000019582935
P value summary	****
Are the survival curves sig different?	Yes
Gehan-Breslow-Wilcoxon test
Chi square	25,60
df	1
P value	0,000000419721504
P value summary	****
Are the survival curves sig different?	Yes
Median survival
hBD-3	Undefined
Meropenem	48,00
Hazard Ratio (Mantel-Haenszel)	B/C	C/B
Ratio (and its reciprocal)	0,1115	8,972
95% CI of ratio	0.05182 to 0.2397	4.172 to 19.30
Hazard Ratio (logrank)	B/C	C/B
Ratio (and its reciprocal)	0,2258	4,428
95% CI of ratio	0.1202 to 0.4241	2.358 to 8.316
