# Supplementary material for: Antimicrobial Peptides Epinecidin-1 and Beta-Defesin-3 Are Effective against a Broad Spectrum of Antibiotic-Resistant Bacterial Isolates and Increase Survival Rate in Experimental Sepsis
Source: Antibiotics (Basel). 2022 Jan 9;11(1):76. doi: 10.3390/antibiotics11010076 (PMC8773371; doi:10.3390/antibiotics11010076)
Supplement: Supplementary file 1 [file antibiotics-11-00076-s001.zip › CRKP1 in vivo/hBD-3+meropenem vs Epi-1+hBD-3.csv]

Comparison of Survival Curves
Log-rank (Mantel-Cox) test
Chi square	2,683
df	1
P value	0,101414682327540
P value summary	ns
Are the survival curves sig different?	No
Gehan-Breslow-Wilcoxon test
Chi square	2,811
df	1
P value	0,093642989233015
P value summary	ns
Are the survival curves sig different?	No
Median survival
hBD-3+meropenem	Undefined
Epi-1+hBD-3	Undefined
Hazard Ratio (Mantel-Haenszel)	D/E	E/D
Ratio (and its reciprocal)	0,3872	2,582
95% CI of ratio	0.1244 to 1.205	0.8299 to 8.036
Hazard Ratio (logrank)	D/E	E/D
Ratio (and its reciprocal)	0,4017	2,489
95% CI of ratio	0.1353 to 1.193	0.8381 to 7.394
