# Supplementary material for: Antimicrobial Peptides Epinecidin-1 and Beta-Defesin-3 Are Effective against a Broad Spectrum of Antibiotic-Resistant Bacterial Isolates and Increase Survival Rate in Experimental Sepsis
Source: Antibiotics (Basel). 2022 Jan 9;11(1):76. doi: 10.3390/antibiotics11010076 (PMC8773371; doi:10.3390/antibiotics11010076)
Supplement: Supplementary file 1 [file antibiotics-11-00076-s001.zip › CRKP1 in vivo/Raw data CRKP1-sepsis survival.csv]

	Hours	Control	hBD-3	Meropenem	hBD-3+meropenem	Epi-1+hBD-3
Control-1	24	1
Control-2	48	1
Control-3	48	1
Control-4	24	1
Control-5	24	1
Control-6	24	1
Control-7	24	1
Control-8	24	1
Control-9	24	1
Control-10	24	1
Control-11	24	1
Control-12	24	1
Control-13	48	1
Control-14	24	1
Control-15	24	1
Control-16	72	1
Control-17	24	1
Control-18	48	1
Control-19	24	1
Control-20	48	1
Control-21	48	1
Control-22	24	1
Control-23	48	1
Control-24	24	1
Control-25	24	1
Control-26	24	1
Control-27	24	1
Control-28	24	1
Control-29	24	1
Control-30	24	1
hBD-3-1	120		0
hBD-3-2	120		0
hBD-3-3	120		0
hBD-3-4	24		1
hBD-3-5	120		0
hBD-3-6	120		0
hBD-3-7	120		0
hBD-3-8	72		1
hBD-3-9	120		0
hBD-3-10	72		1
hBD-3-11	120		0
hBD-3-12	24		1
hBD-3-13	120		0
hBD-3-14	72		1
hBD-3-15	48		1
hBD-3-16	120		0
hBD-3-17	120		0
hBD-3-18	120		0
hBD-3-19	24		1
hBD-3-20	24		1
hBD-3-21	120		0
hBD-3-22	120		0
hBD-3-23	48		1
hBD-3-24	120		0
hBD-3-25	120		0
hBD-3-26	72		1
hBD-3-27	120		0
hBD-3-28	120		0
hBD-3-29	72		1
hBD-3-30	120		0
Meropenem-1	72			1
Meropenem-2	72			1
Meropenem-3	72			1
Meropenem-4	48			1
Meropenem-5	48			1
Meropenem-6	48			1
Meropenem-7	24			1
Meropenem-8	72			1
Meropenem-9	24			1
Meropenem-10	24			1
Meropenem-11	24			1
Meropenem-12	48			1
Meropenem-13	48			1
Meropenem-14	48			1
Meropenem-15	72			1
Meropenem-16	24			1
Meropenem-17	24			1
Meropenem-18	12			1
Meropenem-19	24			1
Meropenem-20	48			1
Meropenem-21	48			1
Meropenem-22	24			1
Meropenem-23	48			1
Meropenem-24	24			1
Meropenem-25	24			1
Meropenem-26	72			1
Meropenem-27	24			1
Meropenem-28	24			1
Meropenem-29	24			1
Meropenem-30	48			1
hBD-3+mer-1	72				1
hBD-3+mer-2	120				0
hBD-3+mer-3	120				0
hBD-3+mer-4	120				0
hBD-3+mer-5	48				1
hBD-3+mer-6	72				1
hBD-3+mer-7	120				0
hBD-3+mer-8	120				0
hBD-3+mer-9	120				0
hBD-3+mer-10	120				0
hBD-3+mer-11	120				0
hBD-3+mer-12	120				0
hBD-3+mer-13	120				0
hBD-3+mer-14	120				0
hBD-3+mer-15	72				1
hBD-3+mer-16	120				0
hBD-3+mer-17	120				0
hBD-3+mer-18	120				0
hBD-3+mer-19	120				0
hBD-3+mer-20	120				0
hBD-3+mer-21	120				0
hBD-3+mer-22	120				0
hBD-3+mer-23	120				0
hBD-3+mer-24	120				0
hBD-3+mer-25	120				0
hBD-3+mer-26	120				0
hBD-3+mer-27	120				0
hBD-3+mer-28	120				0
hBD-3+mer-29	120				0
hBD-3+mer-30	120				0
Epi-1+hBD-3-1	120					0
Epi-1+hBD-3-2	120					0
Epi-1+hBD-3-3	120					0
Epi-1+hBD-3-4	120					0
Epi-1+hBD-3-5	120					0
Epi-1+hBD-3-6	48					1
Epi-1+hBD-3-7	120					0
Epi-1+hBD-3-8	120					0
Epi-1+hBD-3-9	120					0
Epi-1+hBD-3-10	24					1
Epi-1+hBD-3-11	120					0
Epi-1+hBD-3-12	120					0
Epi-1+hBD-3-13	48					1
Epi-1+hBD-3-14	120					0
Epi-1+hBD-3-15	120					0
Epi-1+hBD-3-16	72					1
Epi-1+hBD-3-17	24					1
Epi-1+hBD-3-18	72					1
Epi-1+hBD-3-19	120					0
Epi-1+hBD-3-20	120					0
Epi-1+hBD-3-21	120					0
Epi-1+hBD-3-22	120					0
Epi-1+hBD-3-23	120					0
Epi-1+hBD-3-24	120					0
Epi-1+hBD-3-25	120					0
Epi-1+hBD-3-26	120					0
Epi-1+hBD-3-27	72					1
Epi-1+hBD-3-28	120					0
Epi-1+hBD-3-29	48					1
Epi-1+hBD-3-30	72					1
