# Supplementary material for: Antimicrobial Peptides Epinecidin-1 and Beta-Defesin-3 Are Effective against a Broad Spectrum of Antibiotic-Resistant Bacterial Isolates and Increase Survival Rate in Experimental Sepsis
Source: Antibiotics (Basel). 2022 Jan 9;11(1):76. doi: 10.3390/antibiotics11010076 (PMC8773371; doi:10.3390/antibiotics11010076)
Supplement: Supplementary file 1 [file antibiotics-11-00076-s001.zip › CRKP1 in vivo/TABLE of Survival of Klebsiella sepsis - aug2021.csv]

Hours	Control	hBD-3	Meropenem	hBD-3+meropenem	Epi-1+hBD-3
0,000	100,000	100,000	100,000	100,000	100,000
12,000			96,667
24,000	26,667	86,667	53,333		93,333
48,000	3,333	80,000	20,000	96,667	83,333
72,000	0,000	63,333	0,000	86,667	70,000
120,000		63,333		86,667	70,000
