# Supplementary material for: Antimicrobial Peptides Epinecidin-1 and Beta-Defesin-3 Are Effective against a Broad Spectrum of Antibiotic-Resistant Bacterial Isolates and Increase Survival Rate in Experimental Sepsis
Source: Antibiotics (Basel). 2022 Jan 9;11(1):76. doi: 10.3390/antibiotics11010076 (PMC8773371; doi:10.3390/antibiotics11010076)
Supplement: Supplementary file 1 [file antibiotics-11-00076-s001.zip › CRPA3 in vivo/Control vs Epi-1+hBD-3.csv]

Comparison of Survival Curves
Log-rank (Mantel-Cox) test
Chi square	63,90
df	1
P value	0,000000000000001
P value summary	****
Are the survival curves sig different?	Yes
Gehan-Breslow-Wilcoxon test
Chi square	57,81
df	1
P value	0,000000000000029
P value summary	****
Are the survival curves sig different?	Yes
Median survival
Control	24,00
Epi-1+hBD-3	Undefined
Hazard Ratio (Mantel-Haenszel)	A/E	E/A
Ratio (and its reciprocal)	52,45	0,01907
95% CI of ratio	19.86 to 138.5	0.007221 to 0.05034
Hazard Ratio (logrank)	A/E	E/A
Ratio (and its reciprocal)	10,89	0,09180
95% CI of ratio	5.497 to 21.59	0.04632 to 0.1819
