# Supplementary material for: Antimicrobial Peptides Epinecidin-1 and Beta-Defesin-3 Are Effective against a Broad Spectrum of Antibiotic-Resistant Bacterial Isolates and Increase Survival Rate in Experimental Sepsis
Source: Antibiotics (Basel). 2022 Jan 9;11(1):76. doi: 10.3390/antibiotics11010076 (PMC8773371; doi:10.3390/antibiotics11010076)
Supplement: Supplementary file 1 [file antibiotics-11-00076-s001.zip › CRPA3 in vivo/Control vs hBD-3.csv]

Comparison of Survival Curves
Log-rank (Mantel-Cox) test
Chi square	52,42
df	1
P value	0,000000000000449
P value summary	****
Are the survival curves sig different?	Yes
Gehan-Breslow-Wilcoxon test
Chi square	48,16
df	1
P value	0,000000000003935
P value summary	****
Are the survival curves sig different?	Yes
Median survival
Control	24,00
hBD-3	Undefined
Hazard Ratio (Mantel-Haenszel)	A/B	B/A
Ratio (and its reciprocal)	33,56	0,02979
95% CI of ratio	12.97 to 86.89	0.01151 to 0.07713
Hazard Ratio (logrank)	A/B	B/A
Ratio (and its reciprocal)	4,957	0,2017
95% CI of ratio	2.615 to 9.396	0.1064 to 0.3824
