# Supplementary material for: Antimicrobial Peptides Epinecidin-1 and Beta-Defesin-3 Are Effective against a Broad Spectrum of Antibiotic-Resistant Bacterial Isolates and Increase Survival Rate in Experimental Sepsis
Source: Antibiotics (Basel). 2022 Jan 9;11(1):76. doi: 10.3390/antibiotics11010076 (PMC8773371; doi:10.3390/antibiotics11010076)
Supplement: Supplementary file 1 [file antibiotics-11-00076-s001.zip › CRPA3 in vivo/Control vs meropenem.csv]

Comparison of Survival Curves
Log-rank (Mantel-Cox) test
Chi square	2,556
df	1
P value	0,1098536233
P value summary	ns
Are the survival curves sig different?	No
Gehan-Breslow-Wilcoxon test
Chi square	1,392
df	1
P value	0,2381091847
P value summary	ns
Are the survival curves sig different?	No
Median survival
Control	24,00
Meropenem	24,00
Ratio (and its reciprocal)	1,000	1,000
95% CI of ratio	0.6029 to 1.659	0.6029 to 1.659
Hazard Ratio (Mantel-Haenszel)	A/C	C/A
Ratio (and its reciprocal)	2,780	0,3597
95% CI of ratio	0.7938 to 9.738	0.1027 to 1.260
Hazard Ratio (logrank)	A/C	C/A
Ratio (and its reciprocal)	1,182	0,8462
95% CI of ratio	0.7112 to 1.964	0.5092 to 1.406
