# Supplementary material for: Antimicrobial Peptides Epinecidin-1 and Beta-Defesin-3 Are Effective against a Broad Spectrum of Antibiotic-Resistant Bacterial Isolates and Increase Survival Rate in Experimental Sepsis
Source: Antibiotics (Basel). 2022 Jan 9;11(1):76. doi: 10.3390/antibiotics11010076 (PMC8773371; doi:10.3390/antibiotics11010076)
Supplement: Supplementary file 1 [file antibiotics-11-00076-s001.zip › CRPA3 in vivo/hBD-3 vs Epi-1+hBD-3.csv]

Comparison of Survival Curves
Log-rank (Mantel-Cox) test
Chi square	3,760
df	1
P value	0,052494682558853
P value summary	ns
Are the survival curves sig different?	No
Gehan-Breslow-Wilcoxon test
Chi square	3,967
df	1
P value	0,046407894446932
P value summary	*
Are the survival curves sig different?	Yes
Median survival
hBD-3	Undefined
Epi-1+hBD-3	Undefined
Hazard Ratio (Mantel-Haenszel)	B/E	E/B
Ratio (and its reciprocal)	2,927	0,3416
95% CI of ratio	0.9885 to 8.667	0.1154 to 1.012
Hazard Ratio (logrank)	B/E	E/B
Ratio (and its reciprocal)	2,885	0,3466
95% CI of ratio	1.009 to 8.248	0.1212 to 0.9907
