# Supplementary material for: Antimicrobial Peptides Epinecidin-1 and Beta-Defesin-3 Are Effective against a Broad Spectrum of Antibiotic-Resistant Bacterial Isolates and Increase Survival Rate in Experimental Sepsis
Source: Antibiotics (Basel). 2022 Jan 9;11(1):76. doi: 10.3390/antibiotics11010076 (PMC8773371; doi:10.3390/antibiotics11010076)
Supplement: Supplementary file 1 [file antibiotics-11-00076-s001.zip › CRPA3 in vivo/hBD-3 vs hBD-3+meropenem.csv]

Comparison of Survival Curves
Log-rank (Mantel-Cox) test
Chi square	0,05268
df	1
P value	0,818459931333434
P value summary	ns
Are the survival curves sig different?	No
Gehan-Breslow-Wilcoxon test
Chi square	0,07386
df	1
P value	0,785804267743261
P value summary	ns
Are the survival curves sig different?	No
Median survival
hBD-3	Undefined
hBD-3+meropenem	Undefined
Hazard Ratio (Mantel-Haenszel)	B/D	D/B
Ratio (and its reciprocal)	0,8991	1,112
95% CI of ratio	0.3627 to 2.229	0.4486 to 2.757
Hazard Ratio (logrank)	B/D	D/B
Ratio (and its reciprocal)	0,9099	1,099
95% CI of ratio	0.3868 to 2.140	0.4672 to 2.585
