# Supplementary material for: Antimicrobial Peptides Epinecidin-1 and Beta-Defesin-3 Are Effective against a Broad Spectrum of Antibiotic-Resistant Bacterial Isolates and Increase Survival Rate in Experimental Sepsis
Source: Antibiotics (Basel). 2022 Jan 9;11(1):76. doi: 10.3390/antibiotics11010076 (PMC8773371; doi:10.3390/antibiotics11010076)
Supplement: Supplementary file 1 [file antibiotics-11-00076-s001.zip › CRPA3 in vivo/hBD-3 vs meropenem.csv]

Comparison of Survival Curves
Log-rank (Mantel-Cox) test
Chi square	45,83
df	1
P value	0,000000000012924
P value summary	****
Are the survival curves sig different?	Yes
Gehan-Breslow-Wilcoxon test
Chi square	41,95
df	1
P value	0,000000000093740
P value summary	****
Are the survival curves sig different?	Yes
Median survival
hBD-3	Undefined
Meropenem	24,00
Hazard Ratio (Mantel-Haenszel)	B/C	C/B
Ratio (and its reciprocal)	0,04870	20,54
95% CI of ratio	0.02030 to 0.1168	8.560 to 49.26
Hazard Ratio (logrank)	B/C	C/B
Ratio (and its reciprocal)	0,1965	5,088
95% CI of ratio	0.1035 to 0.3733	2.679 to 9.665
