# Supplementary material for: Antimicrobial Peptides Epinecidin-1 and Beta-Defesin-3 Are Effective against a Broad Spectrum of Antibiotic-Resistant Bacterial Isolates and Increase Survival Rate in Experimental Sepsis
Source: Antibiotics (Basel). 2022 Jan 9;11(1):76. doi: 10.3390/antibiotics11010076 (PMC8773371; doi:10.3390/antibiotics11010076)
Supplement: Supplementary file 1 [file antibiotics-11-00076-s001.zip › CRPA3 in vivo/hBD-3+meropenem vs Epi-1+hBD-3.csv]

Comparison of Survival Curves
Log-rank (Mantel-Cox) test
Chi square	4,652
df	1
P value	0,031009486514581
P value summary	*
Are the survival curves sig different?	Yes
Gehan-Breslow-Wilcoxon test
Chi square	4,999
df	1
P value	0,025359559307633
P value summary	*
Are the survival curves sig different?	Yes
Median survival
hBD-3+meropenem	Undefined
Epi-1+hBD-3	Undefined
Hazard Ratio (Mantel-Haenszel)	D/E	E/D
Ratio (and its reciprocal)	3,203	0,3122
95% CI of ratio	1.112 to 9.224	0.1084 to 0.8992
Hazard Ratio (logrank)	D/E	E/D
Ratio (and its reciprocal)	3,140	0,3185
95% CI of ratio	1.139 to 8.659	0.1155 to 0.8782
