# Supplementary material for: Antimicrobial Peptides Epinecidin-1 and Beta-Defesin-3 Are Effective against a Broad Spectrum of Antibiotic-Resistant Bacterial Isolates and Increase Survival Rate in Experimental Sepsis
Source: Antibiotics (Basel). 2022 Jan 9;11(1):76. doi: 10.3390/antibiotics11010076 (PMC8773371; doi:10.3390/antibiotics11010076)
Supplement: Supplementary file 1 [file antibiotics-11-00076-s001.zip › CRPA3 in vivo/Raw data CRPA3-sepsis survival.csv]

	Hours	Control	hBD-3	Meropenem	hBD-3+meropenem	Epi-1+hBD-3
Control-1	24	1
Control-2	24	1
Control-3	24	1
Control-4	24	1
Control-5	24	1
Control-6	48	1
Control-7	24	1
Control-8	24	1
Control-9	24	1
Control-10	24	1
Control-11	24	1
Control-12	24	1
Control-13	24	1
Control-14	24	1
Control-15	24	1
Control-16	48	1
Control-17	24	1
Control-18	24	1
Control-19	24	1
Control-20	24	1
Control-21	48	1
Control-22	24	1
Control-23	24	1
Control-24	24	1
Control-25	24	1
Control-26	24	1
Control-27	24	1
Control-28	24	1
Control-29	24	1
Control-30	24	1
hBD-3-1	96		1
hBD-3-2	48		1
hBD-3-3	120		0
hBD-3-4	120		0
hBD-3-5	72		1
hBD-3-6	120		0
hBD-3-7	120		0
hBD-3-8	120		0
hBD-3-9	120		0
hBD-3-10	120		0
hBD-3-11	24		1
hBD-3-12	48		1
hBD-3-13	72		1
hBD-3-14	120		0
hBD-3-15	120		0
hBD-3-16	120		0
hBD-3-17	72		1
hBD-3-18	120		0
hBD-3-19	48		0
hBD-3-20	120		0
hBD-3-21	120		0
hBD-3-22	24		1
hBD-3-23	120		0
hBD-3-24	120		0
hBD-3-25	48		1
hBD-3-26	120		0
hBD-3-27	120		0
hBD-3-28	120		0
hBD-3-29	120		0
hBD-3-30	72		1
Meropenem-1	24			1
Meropenem-2	24			1
Meropenem-3	72			1
Meropenem-4	72			1
Meropenem-5	24			1
Meropenem-6	24			1
Meropenem-7	48			1
Meropenem-8	24			1
Meropenem-9	24			1
Meropenem-10	24			1
Meropenem-11	24			1
Meropenem-12	48			1
Meropenem-13	24			1
Meropenem-14	24			1
Meropenem-15	24			1
Meropenem-16	72			1
Meropenem-17	24			1
Meropenem-18	24			1
Meropenem-19	24			1
Meropenem-20	48			1
Meropenem-21	24			1
Meropenem-22	24			1
Meropenem-23	24			1
Meropenem-24	24			1
Meropenem-25	24			1
Meropenem-26	24			1
Meropenem-27	24			1
Meropenem-28	24			1
Meropenem-29	24			1
Meropenem-30	24			1
hBD-3+mer-1	120				0
hBD-3+mer-2	120				0
hBD-3+mer-3	48				1
hBD-3+mer-4	120				0
hBD-3+mer-5	120				0
hBD-3+mer-6	120				0
hBD-3+mer-7	120				0
hBD-3+mer-8	72				1
hBD-3+mer-9	120				0
hBD-3+mer-10	120				0
hBD-3+mer-11	96				1
hBD-3+mer-12	72				1
hBD-3+mer-13	120				0
hBD-3+mer-14	120				0
hBD-3+mer-15	120				0
hBD-3+mer-16	120				0
hBD-3+mer-17	120				0
hBD-3+mer-18	48				1
hBD-3+mer-19	24				1
hBD-3+mer-20	120				0
hBD-3+mer-21	48				1
hBD-3+mer-22	120				0
hBD-3+mer-23	48				1
hBD-3+mer-24	120				0
hBD-3+mer-25	48				1
hBD-3+mer-26	120				0
hBD-3+mer-27	48				1
hBD-3+mer-28	120				0
hBD-3+mer-29	72				1
hBD-3+mer-30	120				0
Epi-1+hBD-3-1	120					0
Epi-1+hBD-3-2	120					0
Epi-1+hBD-3-3	48					1
Epi-1+hBD-3-4	72					1
Epi-1+hBD-3-5	120					0
Epi-1+hBD-3-6	120					0
Epi-1+hBD-3-7	120					0
Epi-1+hBD-3-8	96					1
Epi-1+hBD-3-9	120					0
Epi-1+hBD-3-10	120					0
Epi-1+hBD-3-11	120					0
Epi-1+hBD-3-12	120					0
Epi-1+hBD-3-13	120					0
Epi-1+hBD-3-14	120					0
Epi-1+hBD-3-15	120					0
Epi-1+hBD-3-16	120					0
Epi-1+hBD-3-17	120					0
Epi-1+hBD-3-18	120					0
Epi-1+hBD-3-19	72					1
Epi-1+hBD-3-20	120					0
Epi-1+hBD-3-21	120					0
Epi-1+hBD-3-22	120					0
Epi-1+hBD-3-23	120					0
Epi-1+hBD-3-24	120					0
Epi-1+hBD-3-25	120					0
Epi-1+hBD-3-26	120					0
Epi-1+hBD-3-27	120					0
Epi-1+hBD-3-28	120					0
Epi-1+hBD-3-29	120					0
Epi-1+hBD-3-30	120					0
