# Supplementary material for: Antimicrobial Peptides Epinecidin-1 and Beta-Defesin-3 Are Effective against a Broad Spectrum of Antibiotic-Resistant Bacterial Isolates and Increase Survival Rate in Experimental Sepsis
Source: Antibiotics (Basel). 2022 Jan 9;11(1):76. doi: 10.3390/antibiotics11010076 (PMC8773371; doi:10.3390/antibiotics11010076)
Supplement: Supplementary file 1 [file antibiotics-11-00076-s001.zip › CRPA3 in vivo/Survival of Pseudomonas sepsis-1.csv]

Comparison of Survival Curves
Log-rank (Mantel-Cox) test (recommended)
Chi square	138,0
df	4
P value	<0.0001
P value summary	****
Are the survival curves sig different?	Yes
Logrank test for trend (recommended)
Chi square	45,27
df	1
P value	<0.0001
P value summary	****
Sig. trend?	Yes
Gehan-Breslow-Wilcoxon test
Chi square	129,1
df	4
P value	<0.0001
P value summary	****
Are the survival curves sig different?	Yes
