# Supplementary material for: Antimicrobial Peptides Epinecidin-1 and Beta-Defesin-3 Are Effective against a Broad Spectrum of Antibiotic-Resistant Bacterial Isolates and Increase Survival Rate in Experimental Sepsis
Source: Antibiotics (Basel). 2022 Jan 9;11(1):76. doi: 10.3390/antibiotics11010076 (PMC8773371; doi:10.3390/antibiotics11010076)
Supplement: Supplementary file 1 [file antibiotics-11-00076-s001.zip › CRPA3 in vivo/TABLE of Survival of Pseudomonas sepsis.csv]

Hours	Control	hBD-3	Meropenem	hBD-3+meropenem	Epi-1+hBD-3
0,000	100,000	100,000	100,000	100,000	100,000
24,000	10,000	93,333	20,000	96,667
48,000	0,000	83,333	10,000	76,667	96,667
72,000		69,444	0,000	66,667	90,000
96,000		65,972		63,333	86,667
120,000		65,972		63,333	86,667
