# Supplementary material for: Antimicrobial Peptides Epinecidin-1 and Beta-Defesin-3 Are Effective against a Broad Spectrum of Antibiotic-Resistant Bacterial Isolates and Increase Survival Rate in Experimental Sepsis
Source: Antibiotics (Basel). 2022 Jan 9;11(1):76. doi: 10.3390/antibiotics11010076 (PMC8773371; doi:10.3390/antibiotics11010076)
Supplement: Supplementary file 1 [file antibiotics-11-00076-s001.zip › In vitro experiments.xlsx]

## Sheet: Klebsiella pneumoniae - Individ
Individual MICs, antimicrobial activity of combination of hBD-3 and Epi-1 in three independent experiments and FICI
Bacterial isolates	hBD-3 — 1st MIC	hBD-3 — 2nd MIC	hBD-3 — 3rd MIC	Median hBD-3 MIC	Epi-1 — 1st MIC	Epi-1 — 2nd MIC	Epi-1 —3rd MIC	Median Epi-1 MIC	1st combined effect — hBD-3	1st combined effect — Epi-1	2nd combined effect — hBD-3	2nd combined effect - Epi-1	3nd combined effect — hBD-3	3nd combined effect — Epi-1	Median hBD-3 in combination with Epi-1	Median Epi-1 in combination with hBD-3	FICI hBD-3 + Epi-1
K. pneumoniae carbapenem-resistant isolates #									hBD-3	Epi-1	hBD-3	Epi-1	hBD-3	Epi-1
CRKP1	4	8	4	4	4	8	8	8	4	4	2	4	2	0.5	2	4	1
CRKP2	4	4	4	4	16	16	16	16	2	4	2	4	2	4	2	4	0.75
CRKP3	4	4	8	4	8	8	8	8	1	2	1	2	1	2	1	2	0.5
CRKP4	8	8	8	8	8	8	8	8	1	4	1	2	1	2	1	2	0.375
CRKP5	4	4	4	4	16	8	8	8	2	2	1	2	1	4	1	2	0.5
CRKP6	2	4	2	2	16	8	16	16	2	4	2	4	2	8	2	4	1.25
CRKP7	4	4	2	4	8	8	8	8	1	2	0.5	1	1	4	1	2	0.5
CRKP8	2	4	4	4	16	8	8	8	4	4	2	4	2	8	2	4	1
CRKP9	4	2	4	4	16	8	8	8	2	4	2	4	2	4	2	4	1
CRKP10	8	4	8	8	8	4	4	4	8	2	4	2	4	2	4	2	1
CRKP11	8	8	8	8	4	4	4	4	2	1	2	4	2	4	2	4	1.25
CRKP12	8	16	16	16	16	16	16	16	8	16	8	16	8	8	8	16	1.5
CRKP13	8	4	8	8	16	16	16	16	8	16	8	8	8	8	8	8	1.5
CRKP14	4	8	8	8	8	8	8	8	1	2	2	2	1	4	1	2	0.375
CRKP15	4	8	8	8	4	8	4	4	1	2	1	2	2	4	1	2	0.625
CRKP16	1	2	2	2	8	4	8	8	1	4	1	4	1	8	1	4	1
CRKP17	2	4	4	4	16	8	8	8	2	4	4	4	4	4	4	4	1.5
CRKP18	8	4	8	8	8	8	8	8	4	4	4	2	2	2	4	2	0.75
CRKP19	8	8	8	8	8	8	8	8	8	8	4	8	4	4	4	8	1.5
CRKP20	4	8	8	8	8	8	8	8	4	4	4	8	4	4	4	4	1
CRKP21	4	4	8	4	8	8	8	8	1	2	2	2	2	2	2	2	0.75
CRKP22	8	4	4	4	16	16	16	16	4	4	2	4	2	4	2	4	0.75
CRKP23	4	2	4	4	8	16	16	16	1	4	2	8	4	8	2	8	1
Median				4				8									1
First quartile (25)				4				8									0.6875
Third quartile (75)				8				12									1.125

## Sheet: Pseudomonas aeruginosa  - Indiv
Individual MICs, antimicrobial activity of combination of hBD-3 and Epi-1 in three independent experiments and FICI
Bacterial isolates	hBD-3 — 1st MIC	hBD-3 — 2nd MIC	hBD-3 — 3rd MIC	Median hBD-3 MIC	Epi-1 — 1st MIC	Epi-1 — 2nd MIC	Epi-1 —3rd MIC	Median Epi-1 MIC	1st combined effect — hBD-3	1st combined effect — Epi-1	2nd combined effect — hBD-3	2nd combined effect - Epi-1	3nd combined effect — hBD-3	3nd combined effect — Epi-1	Median hBD-3 in combination with Epi-1	Median Epi-1 in combination with hBD-3	FICI hBD-3 + Epi-1
P. aeruginosa carbapenem-resistant isolates #									hBD-3	Epi-1	hBD-3	Epi-1	hBD-3	Epi-1
CRPA1	8	8	16	8	4	4	4	4	2	1	2	1	2	1	2	1	0.5
CRPA2	32	16	16	16	8	4	8	8	4	2	4	2	8	2	4	2	0.5
CRPA3	8	8	16	8	8	4	4	4	4	4	4	2	4	2	4	2	1
CRPA4	16	16	16	16	4	4	4	4	8	2	16	2	8	2	8	2	1
CRPA5	32	16	16	16	8	16	16	16	4	4	4	4	4	4	4	4	0.5
CRPA6	8	8	8	8	8	8	8	8	2	2	4	2	4	8	4	2	0.75
CRPA7	4	8	4	4	4	4	4	4	2	2	1	2	1	1	1	2	0.75
CRPA8	32	16	16	16	2	4	2	2	8	1	8	2	8	2	8	2	1.5
CRPA9	8	8	16	8	2	2	2	2	8	2	4	2	4	2	4	2	1.5
CRPA10	16	16	8	16	8	4	4	4	8	4	8	4	8	2	8	4	1.5
CRPA11	8	16	16	16	8	8	8	8	8	2	4	2	4	2	4	2	0.5
CRPA12	4	16	16	16	4	8	8	8	4	2	4	4	4	4	4	4	0.75
CRPA13	32	32	32	32	16	16	16	16	8	4	8	4	8	4	8	4	0.5
Median				16				4									0.75
First quartile (25)				8				4									0.5
Third quartile (75)				16				8									1

## Sheet: MRSA
Bacterial isolates	Median MIC (mg/L)				No growth in combination (median) (mg/L)							FICI
	Epi-1	Vancomycin			Epi-1	Vancomycin						Epi-1+vancomycin
MRSA_1	16	1			4	1						1.25
MRSA_2	16	2			4	0.5						0.5			No interaction
MRSA_3	32	2			4	0.5						0.375
MRSA_4	8	2			2	1						0.75			Synergy
MRSA_5	16	2			4	0.5						0.5
MRSA_6	8	0.5			1	0.5						1.125			Antagonism
MRSA_7	8	2			2	1						0.75
MRSA_8	16	2			4	0.5						0.5
MRSA_9	32	2			8	0.5						0.5		NB!!!	In cases where values were not calculated the MIC was more than 64 mg/L
MRSA_10	16	2			4	1						0.75
MRSA_11	16	4			4	2						0.75
MRSA_12	16	2			4	0.5						0.5
MRSA_13	16	2			8	1						1
MRSA_14	16	2			8	0.5						0.75
MRSA_15	16	2			4	0.5						0.5
MRSA_16	16	4			1	1						0.3125
MRSA_17	8	4			2	1						0.5
MRSA_18	16	4			4	2						0.75
MRSA_19	16	1			4	0.5						0.75
MRSA_20	16	2			8	1						1
MRSA_21	16	2			4	0.5						0.5
MRSA_22	8	1			2	0.5						0.75
Median	16	2			4	0.5						0.75
Mean	15.6364	2.15909			4.09091	0.818182						0.684659
Quartile-1	14	2										0.5
Quartile-3	16	2										0.75
IQR	2	0										0.25
	Below are the results of individual measurements of the minimum inhibitory concentrations of each of the substances in three separate experiments.
	And also the results of measuring the antimicrobial activity of the combined effect of the substances are presented - also in three separate experiments.
Bacterial isolates	MIC individual values in three independent replicates (mg/L)												No growth in combination (three independent replicates) (mg/L)
	Epi-1	Epi-1	Epi-1	VAN	VAN	VAN							Epi-1	VAN	Epi-1	VAN	Epi-1	VAN
MRSA_1	16	16	16	1	1	1							4	1	4	1	4	1
MRSA_2	16	16	16	2	2	2							4	0.5	4	0.5	4	0.5
MRSA_3	32	32	32	2	2	2							4	0.5	4	0.5	4	0.5
MRSA_4	8	8	8	2	2	2							2	1	2	1	2	1
MRSA_5	16	16	16	2	2	2							4	0.5	4	0.5	4	0.5
MRSA_6	8	8	8	1	0.5	0.5							1	0.5	1	0.5	1	0.5
MRSA_7	16	8	8	2	2	2							2	1	2	1	2	1
MRSA_8	16	16	32	2	2	2							4	0.5	4	0.5	8	0.5
MRSA_9	32	32	32	2	2	2							8	0.5	8	0.5	8	0.5
MRSA_10	16	16	16	2	2	2							2	1	4	1	4	1
MRSA_11	16	16	16	4	4	4							1	2	4	2	4	2
MRSA_12	16	16	16	2	2	2							4	0.5	4	0.5	8	1
MRSA_13	16	16	16	2	2	2							4	1	8	0.5	8	1
MRSA_14	16	16	16	2	2	2							8	1	8	0.5	8	0.5
MRSA_15	16	16	16	2	2	2							4	0.5	4	0.5	4	0.5
MRSA_16	8	16	16	4	4	4							1	1	1	1	1	1
MRSA_17	8	8	8	4	4	4							2	2	2	1	2	1
MRSA_18	16	16	16	4	4	4							4	2	4	2	4	2
MRSA_19	16	16	16	1	1	1							4	0.5	4	0.5	4	0.5
MRSA_20	16	16	16	2	2	2							8	1	8	1	8	1
MRSA_21	16	16	16	2	2	2							4	0.5	4	0.5	4	0.5
MRSA_22	8	16	8	1	1	1							2	0.5	2	0.5	2	0.5

## Sheet: K. aerogenes
Bacterial isolates	Median MIC (mg/L)				No growth in combination (median) (mg/L)							FICI
	Epi-1	hBD-3			Epi-1	hBD-3						Epi-1+hBD-3
K.aerogenes_1	16	2			16	2						2
K.aerogenes_2	8	4			2	2						0.75			No interaction
K.aerogenes_3	4	2			1	1						0.75
K.aerogenes_4	16	4			4	1						0.5			Synergy
K.aerogenes_5	4	4			2	1						0.75
K.aerogenes_6	16	2			4	1						0.75			Antagonism
K.aerogenes_7	4	2			1	1						0.75
K.aerogenes_8	8	2			2	1						0.75
K.aerogenes_9	16	2			8	1						1		NB!!!	In cases where values were not calculated the MIC was more than 64 mg/L
K.aerogenes_10	8	4			2	1						0.5
K.aerogenes_11	4	4			1	1						0.5
K.aerogenes_12	8	2			2	1						0.75
K.aerogenes_13	16	4			2	1						0.375
K.aerogenes_14	8	4			4	1						0.75
K.aerogenes_15	8	2			1	1						0.625
K.aerogenes_16	8	4			1	1						0.375
K.aerogenes_17	4	4			1	2						0.75
Median	8	4			2	1						0.75
Mean	9.17647	3.05882			3.17647	1.17647						0.742647
Quartile-1	4	2										0.5
Quartile-3	16	4										0.75
IQR	12	2										0.25
	Below are the results of individual measurements of the minimum inhibitory concentrations of each of the substances in three separate experiments.
	And also the results of measuring the antimicrobial activity of the combined effect of the substances are presented - also in three separate experiments.
Bacterial isolates	MIC individual values in three independent replicates (mg/L)												No growth in combination (three independent replicates) (mg/L)
	Epi-1	Epi-1	Epi-1	hBD-3	hBD-3	hBD-3							Epi-1	hBD-3	Epi-1	hBD-3	Epi-1	hBD-3
K.aerogenes_1	16	16	16	2	2	4							8	2	16	2	16	4
K.aerogenes_2	8	8	8	4	4	4							2	2	2	2	2	2
K.aerogenes_3	4	4	8	2	2	2							1	1	1	1	1	1
K.aerogenes_4	8	16	16	4	4	4							2	2	4	1	4	1
K.aerogenes_5	8	4	4	4	4	4							2	1	2	1	2	0.5
K.aerogenes_6	16	16	16	2	2	2							4	1	4	1	4	0.5
K.aerogenes_7	4	4	4	2	2	2							1	1	1	1	1	1
K.aerogenes_8	8	4	8	2	2	2							2	1	2	1	2	1
K.aerogenes_9	16	16	16	2	2	2							8	2	8	1	8	1
K.aerogenes_10	8	4	8	4	4	4							2	1	2	1	2	1
K.aerogenes_11	4	8	4	4	4	4							1	1	1	1	1	1
K.aerogenes_12	8	8	4	2	2	2							2	1	2	2	1	1
K.aerogenes_13	8	16	16	4	2	4							2	1	2	1	2	1
K.aerogenes_14	8	8	4	4	4	4							4	2	4	1	2	1
K.aerogenes_15	8	8	8	2	2	2							1	1	2	1	1	1
K.aerogenes_16	8	8	8	4	4	4							1	1	1	1	2	1
K.aerogenes_17	4	4	4	2	4	4							1	1	2	2	1	2

## Sheet: A. baumannii 
Bacterial isolates	Median MIC (mg/L)				No growth in combination (median) (mg/L)							FICI
	Epi-1	hBD-3			Epi-1	hBD-3						Epi-1+hBD-3
A. baumannii_1	32	16			8	4						0.5
A. baumannii_2	32	8			8	2						0.5			No interaction
A. baumannii_3	4	8			1	2						0.5
A. baumannii_4	16	4			8	1						0.75			Synergy
A. baumannii_5	32	4			8	4						1.25
A. baumannii_6	16	4			4	2						0.75			Antagonism
A. baumannii_7	32	8			8	2						0.5
A. baumannii_8	8	16			2	4						0.5
A. baumannii_9	16	4			4	2						0.75		NB!!!	In cases where values were not calculated the MIC was more than 64 mg/L
Median	16	8			8	2						0.5
Mean	20.8889	8			5.66667	2.55556						0.666667
Quartile-1	12	4										0.5
Quartile-3	32	12										0.75
IQR	20	8										0.25
	Below are the results of individual measurements of the minimum inhibitory concentrations of each of the substances in three separate experiments.
	And also the results of measuring the antimicrobial activity of the combined effect of the substances are presented - also in three separate experiments.
Bacterial isolates	MIC individual values in three independent replicates (mg/L)												No growth in combination (three independent replicates) (mg/L)
	Epi-1	Epi-1	Epi-1	hBD-3	hBD-3	hBD-3							Epi-1	hBD-3	Epi-1	hBD-3	Epi-1	hBD-3
A. baumannii_1	32	32	32	16	16	16							8	4	8	4	8	4
A. baumannii_2	32	32	32	8	8	16							8	2	8	2	16	2
A. baumannii_3	4	4	4	8	8	8							1	2	1	2	2	2
A. baumannii_4	16	16	16	4	4	4							4	1	8	2	8	1
A. baumannii_5	32	16	32	8	4	4							8	4	8	4	8	4
A. baumannii_6	8	16	16	4	8	4							2	1	4	2	4	2
A. baumannii_7	32	32	32	4	8	8							8	2	8	2	8	2
A. baumannii_8	8	8	8	16	16	16							2	4	2	4	2	4
A. baumannii_9	16	16	16	8	4	4							4	2	4	2	4	2
